# Supplementary material for: Structural and mechanistic insights into the MCM8/9 helicase complex
Source: eLife. 2023 Aug 3;12:RP87468. doi: 10.7554/eLife.87468 (PMC10400076; doi:10.7554/eLife.87468)
Supplement: Figure 4—source data 1. — Representative autoradiograph of the DNA unwinding reaction was conducted using a 32P-labeled ssDNA oligo annealed to the M13mp18 as DNA substrate in the presence of HROB-MBM or HROB-CTD with purified hMCM8/9. Control, DNA substrate without proteins. [file elife-87468-fig4-data1.zip]

Archive with 3 entries (2 files):
- Figure 4 source data -1/
- Figure 4 source data -1/Figure 4 source data -1-1.tif
- Figure 4 source data -1/FIGURE4-Source data 1.tif
