# Supplementary material for: Structural and mechanistic insights into the MCM8/9 helicase complex
Source: eLife. 2023 Aug 3;12:RP87468. doi: 10.7554/eLife.87468 (PMC10400076; doi:10.7554/eLife.87468)
Supplement: Figure 4—source data 2. — Detection by western blot of MCM8/9-FL or MCM8/9-NTD co-precipitated by bead-bound GST or GST-HROB. [file elife-87468-fig4-data2.zip]

Archive with 3 entries (2 files):
- Figure 4 source data -2/
- Figure 4 source data -2/Figure 4 source data -2.tif
- Figure 4 source data -2/Figure 4 source data 2.tif
