# Supplementary material for: Structural and mechanistic insights into the MCM8/9 helicase complex
Source: eLife. 2023 Aug 3;12:RP87468. doi: 10.7554/eLife.87468 (PMC10400076; doi:10.7554/eLife.87468)
Supplement: Figure 5—source data 1. — Representative autoradiograph of the DNA unwinding reaction was conducted using a 32P-labeled ssDNA oligo annealed to the M13mp18 as DNA substrate in the presence of HROB with purified MCM8/9 or mutants as indicated. The assays were repeated at least three times. [file elife-87468-fig5-data1.zip]

Archive with 5 entries (4 files):
- Figure 5 source data -1/
- Figure 5 source data -1/FIGURE5-Source data 1.tif
- Figure 5 source data -1/source data 1-1.tif
- Figure 5 source data -1/source data 1-2.tif
- Figure 5 source data -1/source data 1-3.tif
