# Supplementary material for: Structural and mechanistic insights into the MCM8/9 helicase complex
Source: eLife. 2023 Aug 3;12:RP87468. doi: 10.7554/eLife.87468 (PMC10400076; doi:10.7554/eLife.87468)
Supplement: Figure 6—source data 2. — Actin is shown as a loading control. C, control cells; Δ369–377, MCM8_Δ369–377; Δ283–287, MCM9_Δ283–287. [file elife-87468-fig6-data2.zip]

Archive with 5 entries (4 files):
- Figure 6 source data -2/
- Figure 6 source data -2/3s 9 89 8d9 8 8d input2.tif
- Figure 6 source data -2/Figure 6 Source data 2.tif
- Figure 6 source data -2/m8-3s.tif
- Figure 6 source data -2/m9-1-10-actin.tif
